# Supplementary material for: TULP2, a New RNA-Binding Protein, Is Required for Mouse Spermatid Differentiation and Male Fertility
Source: Front Cell Dev Biol. 2021 Feb 18;9:623738. doi: 10.3389/fcell.2021.623738 (PMC7982829; doi:10.3389/fcell.2021.623738)
Supplement: Supplementary Table 1 — Primer sequences and target fragment size of each gene. [file Table_1.XLSX]

## Sheet: Sheet2
	Gene name	Primer sequences(5'-3')	Size(bp)
	Tulp2	AGAAGTGGAGCGTCTCAGGA	156
		ATTGGCCTGAACCATGAGGG
	Klf8	CCAGAAGAGCTCCTGGAGAG	174
		TGTGTCAGCTGAAGTAGGCA
	Camk2d	GATGCCAAAGACCATGCAGT	160
		CAAAGAGGTGCCTCCTGAGA
	Inpp5b	CCTTCCAAACCCTGTATGCG	78
		CCTCGGTGAAGCCATCAAAG
	Ccl1	GGATGTTGACAGCAAGAGCA	115
		ACAGGAGGAGCCCATCTTTC
	Acvr1c	TGTGGAGAAGATGTGGCTGT	161
		AGCCAGAGTTGTGTCCAAGT
	Ggt1	CTGAGCTGCTGGACATCGTA	170
		TCATGGCTCTGCTTCCAGTA
	Pycard	GGCTGGCCTAACTCAAGAGA	182
		GATGCCCTCTTCTGGCTTTG
	Ltbr	CCTACCAGGAGGATGGCAAA	86
		ATAGGTTCCTTGGCCCTGTC
	Actin	AGATCAAGATCATTGCTCCTCCT	174
		ACGCAGCTCAGTAACAGTCC
