# Supplementary material for: TULP2, a New RNA-Binding Protein, Is Required for Mouse Spermatid Differentiation and Male Fertility
Source: Front Cell Dev Biol. 2021 Feb 18;9:623738. doi: 10.3389/fcell.2021.623738 (PMC7982829; doi:10.3389/fcell.2021.623738)
Supplement: Supplementary Table 2 — 1446 genes showing an expression difference of 1.5 fold or more. [file Table_2.XLSX]

## Sheet: Sheet2
GeneID	GeneName
ENSMUSG00000097882	0610038B21Rik
ENSMUSG00000097863	1010001B22Rik
ENSMUSG00000097222	1010001N08Rik
ENSMUSG00000098702	1500015A07Rik
ENSMUSG00000094732	1500015L24Rik
ENSMUSG00000104986	1600023N17Rik
ENSMUSG00000104908	1700015C17Rik
ENSMUSG00000103481	1700016D08Rik
ENSMUSG00000086202	1700019E08Rik
ENSMUSG00000099983	1700022E09Rik
ENSMUSG00000099360	1700022H16Rik
ENSMUSG00000087393	1700023C21Rik
ENSMUSG00000078635	1700028N14Rik
ENSMUSG00000099968	1700029J03Rik
ENSMUSG00000092239	1700031A10Rik
ENSMUSG00000104086	1700039M15Rik
ENSMUSG00000087010	1700041M05Rik
ENSMUSG00000087010	1700041M05Rik
ENSMUSG00000100297	1700044K03Rik
ENSMUSG00000078492	1700045H11Rik
ENSMUSG00000101762	1700047L14Rik
ENSMUSG00000072613	1700049E17Rik2
ENSMUSG00000084757	1700057H15Rik
ENSMUSG00000099407	1700060O08Rik
ENSMUSG00000101978	1700063O14Rik
ENSMUSG00000082766	1700064H15Rik
ENSMUSG00000107637	1700069P05Rik
ENSMUSG00000102231	1700074A21Rik
ENSMUSG00000086016	1700084C06Rik
ENSMUSG00000101009	1700108F19Rik
ENSMUSG00000100511	1700111N16Rik
ENSMUSG00000101574	1700112H15Rik
ENSMUSG00000086068	1700120G11Rik
ENSMUSG00000101481	1700123O21Rik
ENSMUSG00000107014	1700126H18Rik
ENSMUSG00000097101	1810034E14Rik
ENSMUSG00000102112	1810041H14Rik
ENSMUSG00000108207	1810059H22Rik
ENSMUSG00000051606	2010001K21Rik
ENSMUSG00000042041	2010003K11Rik
ENSMUSG00000063018	2010204K13Rik
ENSMUSG00000107216	2210412B16Rik
ENSMUSG00000078519	2310026L22Rik
ENSMUSG00000100550	2310039L15Rik
ENSMUSG00000085080	2310044K18Rik
ENSMUSG00000066175	2510046G10Rik
ENSMUSG00000097332	2610020F03Rik
ENSMUSG00000091474	2610021A01Rik
ENSMUSG00000085936	2610307P16Rik
ENSMUSG00000041789	2700046A07Rik
ENSMUSG00000063364	3300002I08Rik
ENSMUSG00000097619	4833422M21Rik
ENSMUSG00000086352	4930401G09Rik
ENSMUSG00000079001	4930404H24Rik
ENSMUSG00000105638	4930408K08Rik
ENSMUSG00000086221	4930412B13Rik
ENSMUSG00000085558	4930412C18Rik
ENSMUSG00000086422	4930421P07Rik
ENSMUSG00000107396	4930425L21Rik
ENSMUSG00000102699	4930433B08Rik
ENSMUSG00000103478	4930433J02Rik
ENSMUSG00000100850	4930434B07Rik
ENSMUSG00000093472	4930438E09Rik
ENSMUSG00000104072	4930448I06Rik
ENSMUSG00000104870	4930448I18Rik
ENSMUSG00000074589	4930449A18Rik
ENSMUSG00000102985	4930456G14Rik
ENSMUSG00000097516	4930467D21Rik
ENSMUSG00000097284	4930480K23Rik
ENSMUSG00000106932	4930487D11Rik
ENSMUSG00000072762	4930522L14Rik
ENSMUSG00000103407	4930540E01Rik
ENSMUSG00000051198	4930548G14Rik
ENSMUSG00000086257	4930548K13Rik
ENSMUSG00000048559	4930555K19Rik
ENSMUSG00000034493	4930556J24Rik
ENSMUSG00000089683	4930570N18Rik
ENSMUSG00000104980	4930573I07Rik
ENSMUSG00000087440	4930577N17Rik
ENSMUSG00000104220	4930578I07Rik
ENSMUSG00000101734	4933400C23Rik
ENSMUSG00000045178	4933411O13Rik
ENSMUSG00000086355	4933428C19Rik
ENSMUSG00000107172	4933430H06Rik
ENSMUSG00000097251	5033417F24Rik
ENSMUSG00000094113	5430401F13Rik
ENSMUSG00000097191	5730422E09Rik
ENSMUSG00000105326	6030400A10Rik
ENSMUSG00000093424	6330562C20Rik
ENSMUSG00000037977	6430571L13Rik
ENSMUSG00000072066	6720489N17Rik
ENSMUSG00000105095	8430422M14Rik
ENSMUSG00000086474	9130204K15Rik
ENSMUSG00000079602	9230102O04Rik
ENSMUSG00000027446	9230104L09Rik
ENSMUSG00000094112	9330182O14Rik
ENSMUSG00000062704	9430002A10Rik
ENSMUSG00000086155	9430041J12Rik
ENSMUSG00000084808	9430091E24Rik
ENSMUSG00000107742	9530085L11Rik
ENSMUSG00000096052	9930004E17Rik
ENSMUSG00000108120	9930120I10Rik
ENSMUSG00000097298	A130057D12Rik
ENSMUSG00000038884	A230050P20Rik
ENSMUSG00000052014	A330070K13Rik
ENSMUSG00000097603	A430010J10Rik
ENSMUSG00000072109	A530040E14Rik
ENSMUSG00000100627	A830008E24Rik
ENSMUSG00000029482	Aacs
ENSMUSG00000025375	Aatk
ENSMUSG00000041828	Abca8a
ENSMUSG00000006638	Abhd1
ENSMUSG00000085042	Abhd11os
ENSMUSG00000029095	Ablim2
ENSMUSG00000108951	AC151602.1
ENSMUSG00000034853	Acot11
ENSMUSG00000021226	Acot2
ENSMUSG00000030935	Acsm3
ENSMUSG00000068614	Actc1
ENSMUSG00000056367	Actr3b
ENSMUSG00000026834	Acvr1c
ENSMUSG00000000530	Acvrl1
ENSMUSG00000027318	Adam33
ENSMUSG00000018500	Adora2b
ENSMUSG00000005705	Agrp
ENSMUSG00000072812	Ahnak2
ENSMUSG00000038522	AI317395
ENSMUSG00000087521	AI646519
ENSMUSG00000087107	AI662270
ENSMUSG00000001864	Aif1l
ENSMUSG00000040554	Aipl1
ENSMUSG00000037542	Aldh8a1
ENSMUSG00000073792	Alg6
ENSMUSG00000055471	Alk
ENSMUSG00000044339	Alkbh2
ENSMUSG00000018924	Alox15
ENSMUSG00000028356	Ambp
ENSMUSG00000032607	Amt
ENSMUSG00000004105	Angptl2
ENSMUSG00000031543	Ank1
ENSMUSG00000047117	Ankdd1b
ENSMUSG00000058589	Anks1b
ENSMUSG00000038115	Ano2
ENSMUSG00000035189	Ano4
ENSMUSG00000054702	Ap1s3
ENSMUSG00000020135	Apc2
ENSMUSG00000005681	Apoa2
ENSMUSG00000002992	Apoc2
ENSMUSG00000022548	Apod
ENSMUSG00000049744	Arhgap15
ENSMUSG00000063506	Arhgap22
ENSMUSG00000074625	Arhgap40
ENSMUSG00000025870	Arl10
ENSMUSG00000015709	Arnt2
ENSMUSG00000040187	Arntl2
ENSMUSG00000030217	Art4
ENSMUSG00000031382	Asb11
ENSMUSG00000095521	Astx5
ENSMUSG00000054514	Atad3aos
ENSMUSG00000020566	Atp6v1c2
ENSMUSG00000054753	AU018091
ENSMUSG00000105336	AU022133
ENSMUSG00000087519	AV039307
ENSMUSG00000075010	AW112010
ENSMUSG00000085998	AW822252
ENSMUSG00000105361	AY036118
ENSMUSG00000066158	AY512931
ENSMUSG00000092492	B230208B08Rik
ENSMUSG00000080717	B230307C23Rik
ENSMUSG00000040270	Bach2
ENSMUSG00000018126	Baiap2l2
ENSMUSG00000086384	Banf2os
ENSMUSG00000026630	Batf3
ENSMUSG00000091526	BB019430
ENSMUSG00000085218	BB218582
ENSMUSG00000097022	BC001981
ENSMUSG00000041674	BC006965
ENSMUSG00000061877	BC048679
ENSMUSG00000032263	Bckdhb
ENSMUSG00000032556	Bfsp2
ENSMUSG00000025201	Bloc1s2-ps
ENSMUSG00000040093	Bmf
ENSMUSG00000029335	Bmp3
ENSMUSG00000032179	Bmp5
ENSMUSG00000002384	Bmp8b
ENSMUSG00000049086	Bmyc
ENSMUSG00000045160	Bola3
ENSMUSG00000097874	C030010L15Rik
ENSMUSG00000052477	C130026I21Rik
ENSMUSG00000045532	C1ql1
ENSMUSG00000001076	C1ql4
ENSMUSG00000079592	C1qtnf5
ENSMUSG00000061535	C1qtnf7
ENSMUSG00000071753	C230004F18Rik
ENSMUSG00000099590	C330022C24Rik
ENSMUSG00000097254	C430042M11Rik
ENSMUSG00000087365	C430049B03Rik
ENSMUSG00000028532	Cachd1
ENSMUSG00000034656	Cacna1a
ENSMUSG00000017412	Cacnb4
ENSMUSG00000020723	Cacng4
ENSMUSG00000059588	Calcrl
ENSMUSG00000053819	Camk2d
ENSMUSG00000031981	Capn9
ENSMUSG00000031012	Cask
ENSMUSG00000031628	Casp3
ENSMUSG00000028282	Casp8ap2
ENSMUSG00000024039	Cbs
ENSMUSG00000025578	Cbx8
ENSMUSG00000028582	Cc2d1b
ENSMUSG00000063605	Ccdc102a
ENSMUSG00000031150	Ccdc120
ENSMUSG00000022665	Ccdc80
ENSMUSG00000041375	Ccdc9
ENSMUSG00000020702	Ccl1
ENSMUSG00000031780	Ccl17
ENSMUSG00000071005	Ccl19
ENSMUSG00000096826	Ccl27b
ENSMUSG00000035042	Ccl5
ENSMUSG00000018927	Ccl6
ENSMUSG00000009185	Ccl8
ENSMUSG00000027474	Ccm2l
ENSMUSG00000044707	Ccnjl
ENSMUSG00000028076	Cd1d1
ENSMUSG00000030336	Cd27
ENSMUSG00000004609	Cd33
ENSMUSG00000032094	Cd3d
ENSMUSG00000032093	Cd3e
ENSMUSG00000017652	Cd40
ENSMUSG00000024610	Cd74
ENSMUSG00000053044	Cd8b1
ENSMUSG00000078926	Cdc20b
ENSMUSG00000040452	Cdh12
ENSMUSG00000039155	Cdh26
ENSMUSG00000000305	Cdh4
ENSMUSG00000028926	Cdk14
ENSMUSG00000023473	Celsr3
ENSMUSG00000075256	Cerkl
ENSMUSG00000008206	Cers4
ENSMUSG00000001128	Cfp
ENSMUSG00000062778	Chia1
ENSMUSG00000030399	Ckm
ENSMUSG00000006216	Clcnkb
ENSMUSG00000046798	Cldn12
ENSMUSG00000091530	Cldn20
ENSMUSG00000079450	Cldn34c1
ENSMUSG00000087152	Cldn34-ps
ENSMUSG00000059639	Clec4a4
ENSMUSG00000032024	Clmp
ENSMUSG00000028841	Cnksr1
ENSMUSG00000034724	Cnot6l
ENSMUSG00000028444	Cntfr
ENSMUSG00000025650	Col7a1
ENSMUSG00000057606	Colq
ENSMUSG00000025607	Copg2
ENSMUSG00000030707	Coro1a
ENSMUSG00000074218	Cox7a1
ENSMUSG00000024519	Cplx4
ENSMUSG00000020183	Cpm
ENSMUSG00000030270	Cpne9
ENSMUSG00000025431	Crisp1
ENSMUSG00000025776	Crispld1
ENSMUSG00000025952	Crygc
ENSMUSG00000070870	Cryge
ENSMUSG00000036356	Csgalnact1
ENSMUSG00000031360	Ctps2
ENSMUSG00000028111	Ctsk
ENSMUSG00000029417	Cxcl9
ENSMUSG00000048521	Cxcr6
ENSMUSG00000051851	Cxx1c
ENSMUSG00000020340	Cyfip2
ENSMUSG00000066704	Cyp2b19
ENSMUSG00000003053	Cyp2c29
ENSMUSG00000083457	Cyp4b1-ps2
ENSMUSG00000024055	Cyp4f13
ENSMUSG00000024295	Cyp4f41-ps
ENSMUSG00000026832	Cytip
ENSMUSG00000043311	D17H6S53E
ENSMUSG00000097421	D630011A20Rik
ENSMUSG00000031294	D630029K05Rik
ENSMUSG00000054622	D730045B01Rik
ENSMUSG00000053656	Dancr
ENSMUSG00000039450	Dcxr
ENSMUSG00000020182	Ddc
ENSMUSG00000046354	Defb14
ENSMUSG00000067773	Defb41
ENSMUSG00000011382	Dhdh
ENSMUSG00000025815	Dhtkd1
ENSMUSG00000041911	Dlx1
ENSMUSG00000022102	Dok2
ENSMUSG00000033554	Dph5
ENSMUSG00000026975	Dph7
ENSMUSG00000060461	Dppa5a
ENSMUSG00000033788	Dysf
ENSMUSG00000089865	Dyx1c1Ccpg1
ENSMUSG00000037259	Dzank1
ENSMUSG00000097327	E030030I06Rik
ENSMUSG00000097740	E030044B06Rik
ENSMUSG00000085271	E130006D01Rik
ENSMUSG00000016477	E2f3
ENSMUSG00000020185	E2f7
ENSMUSG00000086369	E330017L17Rik
ENSMUSG00000057530	Ece1
ENSMUSG00000059327	Eda
ENSMUSG00000068263	Efcc1
ENSMUSG00000048915	Efna5
ENSMUSG00000063600	Egfem1
ENSMUSG00000101188	Eif4a-ps4
ENSMUSG00000090264	Eif4ebp3
ENSMUSG00000028546	Elavl4
ENSMUSG00000054690	Emcn
ENSMUSG00000058070	Eml1
ENSMUSG00000048120	Entpd1
ENSMUSG00000027624	Epb41l1
ENSMUSG00000087590	Epb41l4aos
ENSMUSG00000035020	Epgn
ENSMUSG00000010080	Epn3
ENSMUSG00000025504	Eps8l2
ENSMUSG00000096768	Erdr1
ENSMUSG00000064254	Ethe1
ENSMUSG00000049687	Fam109b
ENSMUSG00000035184	Fam124a
ENSMUSG00000030518	Fam189a1
ENSMUSG00000054863	Fam19a5
ENSMUSG00000000817	Fasl
ENSMUSG00000064080	Fbln2
ENSMUSG00000058715	Fcer1g
ENSMUSG00000015947	Fcgr1
ENSMUSG00000042474	Fcmr
ENSMUSG00000022871	Fetub
ENSMUSG00000036585	Fgf1
ENSMUSG00000025219	Fgf8
ENSMUSG00000028573	Fggy
ENSMUSG00000048721	Fndc9
ENSMUSG00000033713	Foxn3
ENSMUSG00000029563	Foxp2
ENSMUSG00000086284	Frmpd1os
ENSMUSG00000072249	Fthl17f
ENSMUSG00000025466	Fuom
ENSMUSG00000050288	Fzd2
ENSMUSG00000073414	G6b
ENSMUSG00000070880	Gad1
ENSMUSG00000087264	Gad1os
ENSMUSG00000094651	Gal3st2
ENSMUSG00000047261	Gap43
ENSMUSG00000061099	Gapdhs
ENSMUSG00000028010	Gar1
ENSMUSG00000030498	Gas2
ENSMUSG00000015619	Gata3
ENSMUSG00000028270	Gbp2
ENSMUSG00000105504	Gbp5
ENSMUSG00000003809	Gcdh
ENSMUSG00000046814	Gchfr
ENSMUSG00000030703	Gdpd3
ENSMUSG00000006345	Ggt1
ENSMUSG00000050234	Gja4
ENSMUSG00000034520	Gjc1
ENSMUSG00000032252	Glce
ENSMUSG00000056888	Glipr1
ENSMUSG00000031286	Glt28d2
ENSMUSG00000046811	Gltpd2
ENSMUSG00000058246	Gm10037
ENSMUSG00000060019	Gm10073
ENSMUSG00000060143	Gm10076
ENSMUSG00000095315	Gm10130
ENSMUSG00000063556	Gm10132
ENSMUSG00000063656	Gm10135
ENSMUSG00000067929	Gm10226
ENSMUSG00000068141	Gm10232
ENSMUSG00000071671	Gm10343
ENSMUSG00000072688	Gm10399
ENSMUSG00000073179	Gm10478
ENSMUSG00000074412	Gm10689
ENSMUSG00000074516	Gm10709
ENSMUSG00000095186	Gm10718
ENSMUSG00000095547	Gm10719
ENSMUSG00000096519	Gm10721
ENSMUSG00000075014	Gm10800
ENSMUSG00000075015	Gm10801
ENSMUSG00000057216	Gm10807
ENSMUSG00000075268	Gm10819
ENSMUSG00000093634	Gm10860
ENSMUSG00000078289	Gm10923
ENSMUSG00000078984	Gm11027
ENSMUSG00000087592	Gm11184
ENSMUSG00000086139	Gm11211
ENSMUSG00000086696	Gm11234
ENSMUSG00000081890	Gm11243
ENSMUSG00000085840	Gm11261
ENSMUSG00000085393	Gm11280
ENSMUSG00000085603	Gm11346
ENSMUSG00000083567	Gm11451
ENSMUSG00000085991	Gm11479
ENSMUSG00000086193	Gm11508
ENSMUSG00000081304	Gm11509
ENSMUSG00000081249	Gm11517
ENSMUSG00000085509	Gm11521
ENSMUSG00000085578	Gm11527
ENSMUSG00000078256	Gm11565
ENSMUSG00000086917	Gm11630
ENSMUSG00000081676	Gm11643
ENSMUSG00000083782	Gm11660
ENSMUSG00000082544	Gm11667
ENSMUSG00000085104	Gm11731
ENSMUSG00000084887	Gm11749
ENSMUSG00000083870	Gm11761
ENSMUSG00000082255	Gm11822
ENSMUSG00000082676	Gm11843
ENSMUSG00000085478	Gm11851
ENSMUSG00000087692	Gm11940
ENSMUSG00000084012	Gm11956
ENSMUSG00000079988	Gm11970
ENSMUSG00000086839	Gm11973
ENSMUSG00000084055	Gm12004
ENSMUSG00000080851	Gm12094
ENSMUSG00000086386	Gm12108
ENSMUSG00000084889	Gm12148
ENSMUSG00000082530	Gm12168
ENSMUSG00000080970	Gm12173
ENSMUSG00000081934	Gm12193
ENSMUSG00000080768	Gm12219
ENSMUSG00000085888	Gm12224
ENSMUSG00000086536	Gm12264
ENSMUSG00000081944	Gm12276
ENSMUSG00000087523	Gm12319
ENSMUSG00000087059	Gm12339
ENSMUSG00000075576	Gm12359
ENSMUSG00000084828	Gm12367
ENSMUSG00000095298	Gm12407
ENSMUSG00000094286	Gm12424
ENSMUSG00000081975	Gm12482
ENSMUSG00000060727	Gm12571
ENSMUSG00000086035	Gm12610
ENSMUSG00000084034	Gm12617
ENSMUSG00000085209	Gm12637
ENSMUSG00000087128	Gm12655
ENSMUSG00000086251	Gm12694
ENSMUSG00000085790	Gm12729
ENSMUSG00000082649	Gm12754
ENSMUSG00000085878	Gm12823
ENSMUSG00000085249	Gm12847
ENSMUSG00000085292	Gm12853
ENSMUSG00000086187	Gm12860
ENSMUSG00000073765	Gm12863
ENSMUSG00000087238	Gm12865
ENSMUSG00000082200	Gm12871
ENSMUSG00000083494	Gm12873
ENSMUSG00000085626	Gm12898
ENSMUSG00000081916	Gm12899
ENSMUSG00000066315	Gm12918
ENSMUSG00000084099	Gm12929
ENSMUSG00000085920	Gm12951
ENSMUSG00000100514	Gm12960
ENSMUSG00000084789	Gm12974
ENSMUSG00000085009	Gm12977
ENSMUSG00000082063	Gm12993
ENSMUSG00000086417	Gm12996
ENSMUSG00000087352	Gm12999
ENSMUSG00000083811	Gm13071
ENSMUSG00000087198	Gm13097
ENSMUSG00000067916	Gm13139
ENSMUSG00000095054	Gm13146
ENSMUSG00000086147	Gm13150
ENSMUSG00000065999	Gm13154
ENSMUSG00000086921	Gm13189
ENSMUSG00000094320	Gm13202
ENSMUSG00000096233	Gm13238
ENSMUSG00000083863	Gm13341
ENSMUSG00000086882	Gm13352
ENSMUSG00000085929	Gm13421
ENSMUSG00000087187	Gm13431
ENSMUSG00000083043	Gm13433
ENSMUSG00000086667	Gm13434
ENSMUSG00000083398	Gm13458
ENSMUSG00000086523	Gm13499
ENSMUSG00000083287	Gm13502
ENSMUSG00000087515	Gm13554
ENSMUSG00000087062	Gm13587
ENSMUSG00000086881	Gm13594
ENSMUSG00000081857	Gm13624
ENSMUSG00000083284	Gm13688
ENSMUSG00000081853	Gm13735
ENSMUSG00000080977	Gm13772
ENSMUSG00000082108	Gm13777
ENSMUSG00000087312	Gm13833
ENSMUSG00000084965	Gm13857
ENSMUSG00000082446	Gm13863
ENSMUSG00000083530	Gm13867
ENSMUSG00000081348	Gm13878
ENSMUSG00000087544	Gm13923
ENSMUSG00000086197	Gm13976
ENSMUSG00000082651	Gm14001
ENSMUSG00000084407	Gm14018
ENSMUSG00000087015	Gm14041
ENSMUSG00000084802	Gm14089
ENSMUSG00000086575	Gm14104
ENSMUSG00000087029	Gm14133
ENSMUSG00000067352	Gm14149
ENSMUSG00000079006	Gm14151
ENSMUSG00000087004	Gm14154
ENSMUSG00000083732	Gm14197
ENSMUSG00000089898	Gm14199
ENSMUSG00000085691	Gm14216
ENSMUSG00000085383	Gm14218
ENSMUSG00000078955	Gm14222
ENSMUSG00000087179	Gm14230
ENSMUSG00000087074	Gm14249
ENSMUSG00000082321	Gm14253
ENSMUSG00000086658	Gm14260
ENSMUSG00000086783	Gm14262
ENSMUSG00000084067	Gm14269
ENSMUSG00000074527	Gm14296
ENSMUSG00000078878	Gm14305
ENSMUSG00000084797	Gm14321
ENSMUSG00000095362	Gm14325
ENSMUSG00000078876	Gm14408
ENSMUSG00000086559	Gm14426
ENSMUSG00000078902	Gm14443
ENSMUSG00000082283	Gm14472
ENSMUSG00000085587	Gm14493
ENSMUSG00000083097	Gm14494
ENSMUSG00000096137	Gm14527
ENSMUSG00000086834	Gm14547
ENSMUSG00000083845	Gm14571
ENSMUSG00000081638	Gm14594
ENSMUSG00000085891	Gm14634
ENSMUSG00000081603	Gm14681
ENSMUSG00000082382	Gm14970
ENSMUSG00000086886	Gm15135
ENSMUSG00000094592	Gm15140
ENSMUSG00000086695	Gm15247
ENSMUSG00000087400	Gm15270
ENSMUSG00000086649	Gm15286
ENSMUSG00000086907	Gm15298
ENSMUSG00000089814	Gm15310
ENSMUSG00000086092	Gm15323
ENSMUSG00000085456	Gm15398
ENSMUSG00000085971	Gm15411
ENSMUSG00000081051	Gm15427
ENSMUSG00000086556	Gm15444
ENSMUSG00000100801	Gm15459
ENSMUSG00000086722	Gm15499
ENSMUSG00000086477	Gm15506
ENSMUSG00000086604	Gm15510
ENSMUSG00000085527	Gm15535
ENSMUSG00000086863	Gm15543
ENSMUSG00000085539	Gm15561
ENSMUSG00000086424	Gm15569
ENSMUSG00000089779	Gm15641
ENSMUSG00000086717	Gm15655
ENSMUSG00000089855	Gm15662
ENSMUSG00000087526	Gm15738
ENSMUSG00000086247	Gm15787
ENSMUSG00000085054	Gm15834
ENSMUSG00000086264	Gm15850
ENSMUSG00000086500	Gm15875
ENSMUSG00000090036	Gm15900
ENSMUSG00000086916	Gm15903
ENSMUSG00000085655	Gm15952
ENSMUSG00000085865	Gm15966
ENSMUSG00000082183	Gm15994
ENSMUSG00000085106	Gm16000
ENSMUSG00000090041	Gm16027
ENSMUSG00000086465	Gm16049
ENSMUSG00000087114	Gm16099
ENSMUSG00000085327	Gm16104
ENSMUSG00000086914	Gm16124
ENSMUSG00000090078	Gm16147
ENSMUSG00000089941	Gm16168
ENSMUSG00000086065	Gm16180
ENSMUSG00000090006	Gm16227
ENSMUSG00000089881	Gm16280
ENSMUSG00000086235	Gm16284
ENSMUSG00000090152	Gm16285
ENSMUSG00000085099	Gm16288
ENSMUSG00000089757	Gm16334
ENSMUSG00000084954	Gm16351
ENSMUSG00000095762	Gm16378
ENSMUSG00000086699	Gm16510
ENSMUSG00000083015	Gm16518
ENSMUSG00000089790	Gm16588
ENSMUSG00000097876	Gm16892
ENSMUSG00000091479	Gm17035
ENSMUSG00000090570	Gm17041
ENSMUSG00000091615	Gm17044
ENSMUSG00000091438	Gm17088
ENSMUSG00000091745	Gm17098
ENSMUSG00000090860	Gm17134
ENSMUSG00000090939	Gm17147
ENSMUSG00000091410	Gm17150
ENSMUSG00000091390	Gm17168
ENSMUSG00000072574	Gm17184
ENSMUSG00000091011	Gm17187
ENSMUSG00000092092	Gm17215
ENSMUSG00000092085	Gm17224
ENSMUSG00000090317	Gm17324
ENSMUSG00000091193	Gm17333
ENSMUSG00000097183	Gm17501
ENSMUSG00000091732	Gm17541
ENSMUSG00000106484	Gm17833
ENSMUSG00000101122	Gm17971
ENSMUSG00000092230	Gm18889
ENSMUSG00000107873	Gm19065
ENSMUSG00000100706	Gm19744
ENSMUSG00000078193	Gm2000
ENSMUSG00000103847	Gm20056
ENSMUSG00000092185	Gm20416
ENSMUSG00000092267	Gm20417
ENSMUSG00000092483	Gm20421
ENSMUSG00000092247	Gm20426
ENSMUSG00000092190	Gm20470
ENSMUSG00000092609	Gm20481
ENSMUSG00000092266	Gm20500
ENSMUSG00000092415	Gm20513
ENSMUSG00000095717	Gm2056
ENSMUSG00000093726	Gm20667
ENSMUSG00000108620	Gm20670
ENSMUSG00000093593	Gm20683
ENSMUSG00000093575	Gm20695
ENSMUSG00000093919	Gm20760
ENSMUSG00000095452	Gm20795
ENSMUSG00000100749	Gm20798
ENSMUSG00000101837	Gm20810
ENSMUSG00000096686	Gm20830
ENSMUSG00000100226	Gm20904
ENSMUSG00000102965	Gm20926
ENSMUSG00000101490	Gm20927
ENSMUSG00000099755	Gm21114
ENSMUSG00000100677	Gm21184
ENSMUSG00000096332	Gm21241
ENSMUSG00000101623	Gm21245
ENSMUSG00000100086	Gm21271
ENSMUSG00000100072	Gm21275
ENSMUSG00000102045	Gm21294
ENSMUSG00000100800	Gm21301
ENSMUSG00000101821	Gm21308
ENSMUSG00000095032	Gm21310
ENSMUSG00000100142	Gm21340
ENSMUSG00000099709	Gm21396
ENSMUSG00000103355	Gm2147
ENSMUSG00000093857	Gm21645
ENSMUSG00000093949	Gm21754
ENSMUSG00000094027	Gm21762
ENSMUSG00000100473	Gm21804
ENSMUSG00000096538	Gm21853
ENSMUSG00000100991	Gm21856
ENSMUSG00000095316	Gm21876
ENSMUSG00000094867	Gm21900
ENSMUSG00000103231	Gm21907
ENSMUSG00000101665	Gm21920
ENSMUSG00000099713	Gm21923
ENSMUSG00000100006	Gm21971
ENSMUSG00000094804	Gm21977
ENSMUSG00000085552	Gm21990
ENSMUSG00000093164	Gm22993
ENSMUSG00000097223	Gm2449
ENSMUSG00000088786	Gm25372
ENSMUSG00000097739	Gm2539
ENSMUSG00000097884	Gm26543
ENSMUSG00000097025	Gm26558
ENSMUSG00000097189	Gm26594
ENSMUSG00000010529	Gm266
ENSMUSG00000097337	Gm26606
ENSMUSG00000097122	Gm26624
ENSMUSG00000097110	Gm26726
ENSMUSG00000097117	Gm26730
ENSMUSG00000097349	Gm26731
ENSMUSG00000097849	Gm26754
ENSMUSG00000097250	Gm26771
ENSMUSG00000097489	Gm26808
ENSMUSG00000097812	Gm26812
ENSMUSG00000097312	Gm26870
ENSMUSG00000096974	Gm26881
ENSMUSG00000097120	Gm26887
ENSMUSG00000098145	Gm26936
ENSMUSG00000098191	Gm26962
ENSMUSG00000098024	Gm27003
ENSMUSG00000098051	Gm27032
ENSMUSG00000099162	Gm27168
ENSMUSG00000098438	Gm27178
ENSMUSG00000098447	Gm27184
ENSMUSG00000099201	Gm27187
ENSMUSG00000087133	Gm27192
ENSMUSG00000098620	Gm27209
ENSMUSG00000098429	Gm27226
ENSMUSG00000098340	Gm27253
ENSMUSG00000098793	Gm27286
ENSMUSG00000099039	Gm27928
ENSMUSG00000098395	Gm27998
ENSMUSG00000098306	Gm28040
ENSMUSG00000033852	Gm28042
ENSMUSG00000099061	Gm28050
ENSMUSG00000100905	Gm28075
ENSMUSG00000099929	Gm28098
ENSMUSG00000099393	Gm28179
ENSMUSG00000100653	Gm28238
ENSMUSG00000101840	Gm28294
ENSMUSG00000086567	Gm2830
ENSMUSG00000101056	Gm28329
ENSMUSG00000100538	Gm28340
ENSMUSG00000100130	Gm28379
ENSMUSG00000101651	Gm28402
ENSMUSG00000100280	Gm28417
ENSMUSG00000101111	Gm28437
ENSMUSG00000101939	Gm28438
ENSMUSG00000101767	Gm28498
ENSMUSG00000100387	Gm28514
ENSMUSG00000100107	Gm28567
ENSMUSG00000100091	Gm28597
ENSMUSG00000102064	Gm28625
ENSMUSG00000102070	Gm28661
ENSMUSG00000099854	Gm28710
ENSMUSG00000101546	Gm28747
ENSMUSG00000101202	Gm28749
ENSMUSG00000101805	Gm28768
ENSMUSG00000100110	Gm28783
ENSMUSG00000099899	Gm28784
ENSMUSG00000100650	Gm28807
ENSMUSG00000101191	Gm28809
ENSMUSG00000101211	Gm28818
ENSMUSG00000099556	Gm28857
ENSMUSG00000101356	Gm28876
ENSMUSG00000100908	Gm28888
ENSMUSG00000100275	Gm28915
ENSMUSG00000100289	Gm28917
ENSMUSG00000100472	Gm28918
ENSMUSG00000101450	Gm28941
ENSMUSG00000099752	Gm29018
ENSMUSG00000100552	Gm29019
ENSMUSG00000100201	Gm29093
ENSMUSG00000100225	Gm29097
ENSMUSG00000100037	Gm29103
ENSMUSG00000101370	Gm29139
ENSMUSG00000100480	Gm29156
ENSMUSG00000101249	Gm29216
ENSMUSG00000101164	Gm29218
ENSMUSG00000100228	Gm29257
ENSMUSG00000099498	Gm29283
ENSMUSG00000099693	Gm29284
ENSMUSG00000101642	Gm29315
ENSMUSG00000101625	Gm29371
ENSMUSG00000022362	Gm29394
ENSMUSG00000099595	Gm29406
ENSMUSG00000099406	Gm29408
ENSMUSG00000101725	Gm29423
ENSMUSG00000099337	Gm29486
ENSMUSG00000100466	Gm29572
ENSMUSG00000101686	Gm29633
ENSMUSG00000101314	Gm29663
ENSMUSG00000100794	Gm29667
ENSMUSG00000095466	Gm3015
ENSMUSG00000105105	Gm31363
ENSMUSG00000091762	Gm3191
ENSMUSG00000103158	Gm31925
ENSMUSG00000104206	Gm32250
ENSMUSG00000104011	Gm32391
ENSMUSG00000103659	Gm32569
ENSMUSG00000106756	Gm32780
ENSMUSG00000096520	Gm3376
ENSMUSG00000103785	Gm35025
ENSMUSG00000104441	Gm35801
ENSMUSG00000095113	Gm3633
ENSMUSG00000102413	Gm36937
ENSMUSG00000103887	Gm37008
ENSMUSG00000103956	Gm37118
ENSMUSG00000104142	Gm37141
ENSMUSG00000102761	Gm37184
ENSMUSG00000103658	Gm37201
ENSMUSG00000102682	Gm37223
ENSMUSG00000102538	Gm37230
ENSMUSG00000102885	Gm37280
ENSMUSG00000103756	Gm37285
ENSMUSG00000102340	Gm37379
ENSMUSG00000104208	Gm37401
ENSMUSG00000102218	Gm37493
ENSMUSG00000102558	Gm37571
ENSMUSG00000102244	Gm37714
ENSMUSG00000103226	Gm37732
ENSMUSG00000104266	Gm37748
ENSMUSG00000102712	Gm37758
ENSMUSG00000102523	Gm37783
ENSMUSG00000103301	Gm37804
ENSMUSG00000104399	Gm37963
ENSMUSG00000103811	Gm38004
ENSMUSG00000104297	Gm38046
ENSMUSG00000103456	Gm38097
ENSMUSG00000102385	Gm38144
ENSMUSG00000103826	Gm38176
ENSMUSG00000104474	Gm38210
ENSMUSG00000103945	Gm38228
ENSMUSG00000103294	Gm38233
ENSMUSG00000102731	Gm38261
ENSMUSG00000103632	Gm38329
ENSMUSG00000090399	Gm38399
ENSMUSG00000085883	Gm3848
ENSMUSG00000094947	Gm3944
ENSMUSG00000105795	Gm3970
ENSMUSG00000100760	Gm4035
ENSMUSG00000080069	Gm41
ENSMUSG00000089940	Gm4117
ENSMUSG00000074800	Gm4149
ENSMUSG00000092384	Gm4189
ENSMUSG00000091421	Gm4202
ENSMUSG00000081108	Gm4234
ENSMUSG00000104633	Gm42421
ENSMUSG00000106751	Gm42467
ENSMUSG00000104932	Gm42485
ENSMUSG00000104837	Gm42520
ENSMUSG00000107350	Gm42532
ENSMUSG00000105550	Gm42586
ENSMUSG00000105426	Gm42618
ENSMUSG00000105166	Gm42629
ENSMUSG00000106915	Gm42655
ENSMUSG00000105276	Gm42691
ENSMUSG00000107292	Gm42733
ENSMUSG00000105742	Gm42748
ENSMUSG00000106892	Gm42791
ENSMUSG00000104658	Gm42877
ENSMUSG00000106986	Gm42887
ENSMUSG00000107288	Gm42903
ENSMUSG00000104604	Gm42915
ENSMUSG00000107233	Gm42959
ENSMUSG00000104784	Gm42984
ENSMUSG00000106904	Gm43029
ENSMUSG00000106437	Gm43053
ENSMUSG00000106512	Gm43078
ENSMUSG00000105055	Gm43079
ENSMUSG00000105239	Gm43091
ENSMUSG00000106206	Gm43094
ENSMUSG00000106659	Gm43095
ENSMUSG00000104723	Gm43106
ENSMUSG00000106026	Gm43131
ENSMUSG00000104970	Gm43137
ENSMUSG00000106674	Gm43153
ENSMUSG00000104847	Gm43177
ENSMUSG00000107222	Gm43198
ENSMUSG00000106037	Gm4332
ENSMUSG00000105391	Gm43401
ENSMUSG00000105125	Gm43468
ENSMUSG00000105168	Gm43565
ENSMUSG00000105287	Gm43577
ENSMUSG00000107062	Gm43580
ENSMUSG00000106565	Gm43582
ENSMUSG00000105195	Gm43584
ENSMUSG00000105349	Gm43604
ENSMUSG00000105000	Gm43616
ENSMUSG00000107253	Gm43634
ENSMUSG00000104675	Gm43689
ENSMUSG00000104766	Gm43734
ENSMUSG00000104885	Gm43758
ENSMUSG00000106768	Gm43770
ENSMUSG00000106011	Gm43833
ENSMUSG00000107608	Gm43863
ENSMUSG00000108024	Gm43912
ENSMUSG00000107812	Gm43935
ENSMUSG00000107634	Gm43956
ENSMUSG00000107503	Gm44009
ENSMUSG00000108148	Gm44020
ENSMUSG00000108062	Gm44028
ENSMUSG00000108154	Gm44033
ENSMUSG00000107961	Gm44036
ENSMUSG00000107690	Gm44044
ENSMUSG00000108137	Gm44053
ENSMUSG00000108244	Gm44077
ENSMUSG00000108251	Gm44112
ENSMUSG00000107985	Gm44160
ENSMUSG00000107579	Gm44176
ENSMUSG00000107893	Gm44192
ENSMUSG00000107560	Gm44199
ENSMUSG00000107937	Gm44200
ENSMUSG00000108197	Gm44214
ENSMUSG00000108199	Gm44249
ENSMUSG00000108147	Gm44273
ENSMUSG00000104544	Gm44309
ENSMUSG00000107749	Gm44321
ENSMUSG00000107689	Gm44386
ENSMUSG00000107698	Gm44430
ENSMUSG00000107511	Gm44440
ENSMUSG00000086522	Gm4473
ENSMUSG00000086056	Gm4846
ENSMUSG00000056797	Gm4889
ENSMUSG00000083701	Gm4912
ENSMUSG00000089689	Gm4982
ENSMUSG00000078123	Gm5071
ENSMUSG00000091742	Gm5093
ENSMUSG00000061065	Gm5132
ENSMUSG00000091183	Gm5141
ENSMUSG00000091198	Gm5218
ENSMUSG00000100398	Gm5251
ENSMUSG00000094504	Gm5294
ENSMUSG00000049249	Gm5316
ENSMUSG00000108105	Gm5340
ENSMUSG00000094733	Gm5416
ENSMUSG00000044697	Gm5479
ENSMUSG00000080002	Gm5566
ENSMUSG00000046372	Gm5590
ENSMUSG00000074754	Gm561
ENSMUSG00000066771	Gm5614
ENSMUSG00000079697	Gm5751
ENSMUSG00000094925	Gm5798
ENSMUSG00000098120	Gm5914
ENSMUSG00000090451	Gm6133
ENSMUSG00000057499	Gm6177
ENSMUSG00000053038	Gm6180
ENSMUSG00000089716	Gm6264
ENSMUSG00000083820	Gm6415
ENSMUSG00000089906	Gm6428
ENSMUSG00000091422	Gm6455
ENSMUSG00000103499	Gm6558
ENSMUSG00000099418	Gm6657
ENSMUSG00000103312	Gm6677
ENSMUSG00000091269	Gm6682
ENSMUSG00000068314	Gm6899
ENSMUSG00000093826	Gm6900
ENSMUSG00000066553	Gm6969
ENSMUSG00000092174	Gm7029
ENSMUSG00000082226	Gm715
ENSMUSG00000079272	Gm7152
ENSMUSG00000099843	Gm7160
ENSMUSG00000106813	Gm7181
ENSMUSG00000099870	Gm7200
ENSMUSG00000079471	Gm7325
ENSMUSG00000078636	Gm7336
ENSMUSG00000055452	Gm7353
ENSMUSG00000047370	Gm7367
ENSMUSG00000072584	Gm7489
ENSMUSG00000102254	Gm7496
ENSMUSG00000102187	Gm7897
ENSMUSG00000091788	Gm8032
ENSMUSG00000094543	Gm8212
ENSMUSG00000090707	Gm8237
ENSMUSG00000090627	Gm8356
ENSMUSG00000081993	Gm8475
ENSMUSG00000083448	Gm8749
ENSMUSG00000095710	Gm8871
ENSMUSG00000105364	Gm8924
ENSMUSG00000107771	Gm8956
ENSMUSG00000098083	Gm8957
ENSMUSG00000105156	Gm9057
ENSMUSG00000095371	Gm9611
ENSMUSG00000033219	Gm9758
ENSMUSG00000101865	Gm9775
ENSMUSG00000043661	Gm9785
ENSMUSG00000044434	Gm9791
ENSMUSG00000045799	Gm9800
ENSMUSG00000045886	Gm9803
ENSMUSG00000085783	Gm9816
ENSMUSG00000048538	Gm9826
ENSMUSG00000050299	Gm9843
ENSMUSG00000094002	Gm9866
ENSMUSG00000052143	Gm9869
ENSMUSG00000103207	Gm9874
ENSMUSG00000054618	Gm9951
ENSMUSG00000054957	Gm9959
ENSMUSG00000055497	Gm9974
ENSMUSG00000070284	Gmppb
ENSMUSG00000032192	Gnb5
ENSMUSG00000043004	Gng2
ENSMUSG00000038811	Gngt2
ENSMUSG00000049649	Gpr3
ENSMUSG00000036523	Greb1
ENSMUSG00000050105	Grrp1
ENSMUSG00000074183	Gsta1
ENSMUSG00000056870	Gulp1
ENSMUSG00000000031	H19
ENSMUSG00000036594	H2-Aa
ENSMUSG00000083616	H2afb3
ENSMUSG00000060586	H2-Eb1
ENSMUSG00000024459	H2-M5
ENSMUSG00000055413	H2-Q5
ENSMUSG00000053835	H2-T24
ENSMUSG00000073485	H3f3aos
ENSMUSG00000030606	Hapln3
ENSMUSG00000024486	Hbegf
ENSMUSG00000026874	Hc
ENSMUSG00000022821	Hgd
ENSMUSG00000028864	Hgf
ENSMUSG00000053461	Hhipl2
ENSMUSG00000020928	Higd1b
ENSMUSG00000049539	Hist1h1a
ENSMUSG00000071478	Hist1h2ad
ENSMUSG00000069266	Hist1h4b
ENSMUSG00000060678	Hist1h4c
ENSMUSG00000069306	Hist1h4m
ENSMUSG00000063689	Hist2h2ab
ENSMUSG00000068855	Hist2h2ac
ENSMUSG00000080712	Hist3h2bb-ps
ENSMUSG00000039377	Hlx
ENSMUSG00000085466	Hmgn2l6
ENSMUSG00000007850	Hnrnph1
ENSMUSG00000025813	Homer2
ENSMUSG00000087541	Hopxos
ENSMUSG00000001249	Hpn
ENSMUSG00000022096	Hr
ENSMUSG00000016194	Hsd11b1
ENSMUSG00000064267	Hvcn1
ENSMUSG00000001029	Icam2
ENSMUSG00000003541	Ier3
ENSMUSG00000078920	Ifi47
ENSMUSG00000074896	Ifit3
ENSMUSG00000095079	Igha
ENSMUSG00000103340	Ighv1-1
ENSMUSG00000076688	Ighv15-2
ENSMUSG00000095519	Ighv1-66
ENSMUSG00000094689	Ighv1-81
ENSMUSG00000105757	Ighv1-83
ENSMUSG00000094134	Ighv5-15
ENSMUSG00000076609	Igkc
ENSMUSG00000094420	Igkv10-96
ENSMUSG00000093861	Igkv1-110
ENSMUSG00000076508	Igkv17-127
ENSMUSG00000076562	Igkv4-50
ENSMUSG00000076532	Igkv4-91
ENSMUSG00000096844	Igkv6-14
ENSMUSG00000076939	Iglv3
ENSMUSG00000078853	Igtp
ENSMUSG00000054072	Iigp1
ENSMUSG00000018654	Ikzf1
ENSMUSG00000002578	Ikzf4
ENSMUSG00000040167	Ikzf5
ENSMUSG00000020383	Il13
ENSMUSG00000027720	Il2
ENSMUSG00000024810	Il33
ENSMUSG00000021538	Il9
ENSMUSG00000061859	Inadl
ENSMUSG00000084799	Ino80dos
ENSMUSG00000028894	Inpp5b
ENSMUSG00000000215	Ins2
ENSMUSG00000051777	Iqcj
ENSMUSG00000029771	Irf5
ENSMUSG00000069874	Irgm2
ENSMUSG00000001518	Itfg2
ENSMUSG00000034664	Itga2b
ENSMUSG00000097571	Jpx
ENSMUSG00000102426	Kantr
ENSMUSG00000059852	Kcng2
ENSMUSG00000046410	Kcnk6
ENSMUSG00000029866	Kel
ENSMUSG00000026058	Khdrbs2
ENSMUSG00000041649	Klf8
ENSMUSG00000032609	Klhdc8b
ENSMUSG00000036782	Klhl13
ENSMUSG00000060177	Klk1b22
ENSMUSG00000019761	Krt10
ENSMUSG00000022931	Krtap15
ENSMUSG00000019718	L3hypdh
ENSMUSG00000108996	l7Rn6
ENSMUSG00000015289	Lage3
ENSMUSG00000057609	Lce1a1
ENSMUSG00000038793	Lefty1
ENSMUSG00000057722	Lepr
ENSMUSG00000053522	Lgals7
ENSMUSG00000024529	Lox
ENSMUSG00000015568	Lpl
ENSMUSG00000031290	Lrch2
ENSMUSG00000030600	Lrfn1
ENSMUSG00000028612	Lrp8os1
ENSMUSG00000026961	Lrrc26
ENSMUSG00000084878	Lrrc8dos
ENSMUSG00000026305	Lrrfip1
ENSMUSG00000015133	Lrrk1
ENSMUSG00000060780	Lrrtm1
ENSMUSG00000042846	Lrrtm3
ENSMUSG00000031848	Lsm4
ENSMUSG00000073412	Lst1
ENSMUSG00000030339	Ltbr
ENSMUSG00000075602	Ly6a
ENSMUSG00000073413	Ly6g6d
ENSMUSG00000022586	Ly6i
ENSMUSG00000021423	Ly86
ENSMUSG00000050447	Lypd6
ENSMUSG00000029910	Mad2l1
ENSMUSG00000072662	Mansc4
ENSMUSG00000027254	Map1a
ENSMUSG00000020623	Map2k6
ENSMUSG00000025702	Marchf8
ENSMUSG00000105921	Mark4-ps
ENSMUSG00000053693	Mast1
ENSMUSG00000021596	Mctp1
ENSMUSG00000057751	Megf6
ENSMUSG00000027210	Meis2
ENSMUSG00000041420	Meis3
ENSMUSG00000002274	Metrn
ENSMUSG00000060572	Mfap2
ENSMUSG00000018169	Mfng
ENSMUSG00000040950	Mgl2
ENSMUSG00000089661	Mia
ENSMUSG00000097767	Miat
ENSMUSG00000084530	Mir1897
ENSMUSG00000026088	Mitd1
ENSMUSG00000061013	Mkx
ENSMUSG00000032355	Mlip
ENSMUSG00000029061	Mmp23
ENSMUSG00000032517	Mobp
ENSMUSG00000031434	Morc4
ENSMUSG00000020695	Mrc2
ENSMUSG00000099889	Mrgprb11-ps
ENSMUSG00000019933	Mrln
ENSMUSG00000018405	Mrm1
ENSMUSG00000101389	Ms4a4a
ENSMUSG00000079419	Ms4a6c
ENSMUSG00000024672	Ms4a7
ENSMUSG00000039693	Msantd3
ENSMUSG00000032584	Mst1r
ENSMUSG00000064356	mt-Atp8
ENSMUSG00000064358	mt-Co3
ENSMUSG00000045934	Mtmr11
ENSMUSG00000064360	mt-Nd3
ENSMUSG00000065947	mt-Nd4l
ENSMUSG00000054764	Mtnr1a
ENSMUSG00000028647	Mycbp
ENSMUSG00000030672	Mylpf
ENSMUSG00000028116	Myoz2
ENSMUSG00000106978	N4bp2os
ENSMUSG00000056155	Nanos3
ENSMUSG00000002204	Napsa
ENSMUSG00000056724	Nbeal2
ENSMUSG00000071715	Ncf4
ENSMUSG00000032598	Nckipsd
ENSMUSG00000050323	Ndufaf6
ENSMUSG00000053702	Nebl
ENSMUSG00000079434	Neu2
ENSMUSG00000026259	Ngef
ENSMUSG00000038879	Nipal2
ENSMUSG00000046242	Nme9
ENSMUSG00000028469	Npr2
ENSMUSG00000078202	Nrarp
ENSMUSG00000034825	Nrip3
ENSMUSG00000033768	Nrxn2
ENSMUSG00000074121	Ntf5
ENSMUSG00000035513	Ntng2
ENSMUSG00000031767	Nudt7
ENSMUSG00000032028	Nxpe2
ENSMUSG00000109212	Olfr126
ENSMUSG00000068646	Olfr1279
ENSMUSG00000081016	Olfr1397-ps1
ENSMUSG00000058904	Olfr1413
ENSMUSG00000061520	Olfr153
ENSMUSG00000062105	Olfr183
ENSMUSG00000062128	Olfr20
ENSMUSG00000058270	Olfr25
ENSMUSG00000082216	Olfr271-ps1
ENSMUSG00000081420	Olfr29-ps1
ENSMUSG00000075066	Olfr32
ENSMUSG00000050818	Olfr330
ENSMUSG00000051052	Olfr335-ps
ENSMUSG00000075378	Olfr361
ENSMUSG00000044824	Olfr545
ENSMUSG00000095559	Olfr643
ENSMUSG00000091873	Olfr732
ENSMUSG00000035932	Olfr750
ENSMUSG00000096497	Olfr787
ENSMUSG00000022758	P2rx6
ENSMUSG00000029468	P2rx7
ENSMUSG00000036353	P2ry12
ENSMUSG00000038168	P3h2
ENSMUSG00000028927	Padi2
ENSMUSG00000040935	Padi6
ENSMUSG00000030680	Pagr1a
ENSMUSG00000045896	Paip2b
ENSMUSG00000089945	Pakap
ENSMUSG00000090053	Palm2
ENSMUSG00000060424	Pantr1
ENSMUSG00000031934	Panx1
ENSMUSG00000023249	Parp3
ENSMUSG00000074452	Pate2
ENSMUSG00000020098	Pcbd1
ENSMUSG00000021496	Pcbd2
ENSMUSG00000103144	Pcdhga1
ENSMUSG00000015354	Pcolce2
ENSMUSG00000004630	Pcp2
ENSMUSG00000025386	Pde6g
ENSMUSG00000021684	Pde8b
ENSMUSG00000024901	Peli3
ENSMUSG00000098387	Pet117
ENSMUSG00000031233	Pgk2
ENSMUSG00000016624	Phf21b
ENSMUSG00000048874	Phf3
ENSMUSG00000003469	Phyhip
ENSMUSG00000040430	Pitpnc1
ENSMUSG00000025229	Pitx3
ENSMUSG00000006705	Pknox1
ENSMUSG00000098488	Pla2g4b
ENSMUSG00000098161	Platr11
ENSMUSG00000097066	Platr2
ENSMUSG00000029055	Plch2
ENSMUSG00000038349	Plcl1
ENSMUSG00000064247	Plcxd1
ENSMUSG00000020828	Pld2
ENSMUSG00000016495	Plgrkt
ENSMUSG00000031775	Pllp
ENSMUSG00000049493	Pls1
ENSMUSG00000046008	Pnlip
ENSMUSG00000038216	Pnmt
ENSMUSG00000028600	Podn
ENSMUSG00000022803	Popdc2
ENSMUSG00000026565	Pou2f1
ENSMUSG00000062168	Ppef1
ENSMUSG00000029410	Ppef2
ENSMUSG00000087314	Prkag2os2
ENSMUSG00000032841	Prr5l
ENSMUSG00000039476	Prrx2
ENSMUSG00000027978	Prss12
ENSMUSG00000070371	Prss36
ENSMUSG00000057729	Prtn3
ENSMUSG00000026979	Psd4
ENSMUSG00000024338	Psmb8
ENSMUSG00000096727	Psmb9
ENSMUSG00000026126	Ptpn18
ENSMUSG00000026395	Ptprc
ENSMUSG00000032103	Pus3
ENSMUSG00000030793	Pycard
ENSMUSG00000030643	Rab30
ENSMUSG00000074704	Rad21l
ENSMUSG00000042129	Rassf4
ENSMUSG00000070780	Rbm47
ENSMUSG00000031107	Rbmx2
ENSMUSG00000012705	Retn
ENSMUSG00000025735	Rhbdl1
ENSMUSG00000029449	Rhof
ENSMUSG00000071773	Rhox1
ENSMUSG00000081195	Rhox2-ps
ENSMUSG00000079636	Rhox3c
ENSMUSG00000097451	Rian
ENSMUSG00000025257	Ribc1
ENSMUSG00000088088	Rmrp
ENSMUSG00000097348	Rmst
ENSMUSG00000065037	Rn7sk
ENSMUSG00000025427	Rnf165
ENSMUSG00000036492	Rnf39
ENSMUSG00000028150	Rorc
ENSMUSG00000109204	RP23-100P8.2
ENSMUSG00000108011	RP23-114E15.17
ENSMUSG00000108697	RP23-11L1.2
ENSMUSG00000108346	RP23-143J24.5
ENSMUSG00000108729	RP23-144N15.6
ENSMUSG00000108765	RP23-146B24.2
ENSMUSG00000109315	RP23-184M3.1
ENSMUSG00000109333	RP23-185P17.2
ENSMUSG00000109424	RP23-191I16.3
ENSMUSG00000109118	RP23-218K15.3
ENSMUSG00000108340	RP23-229O20.6
ENSMUSG00000108387	RP23-24N16.5
ENSMUSG00000109408	RP23-25M3.6
ENSMUSG00000109462	RP23-267A22.1
ENSMUSG00000109335	RP23-287I20.1
ENSMUSG00000108507	RP23-291B1.3
ENSMUSG00000109560	RP23-308M1.5
ENSMUSG00000108687	RP23-32A8.14
ENSMUSG00000108738	RP23-335G1.1
ENSMUSG00000108739	RP23-338G5.1
ENSMUSG00000108868	RP23-341H2.3
ENSMUSG00000108851	RP23-351K21.1
ENSMUSG00000108676	RP23-353F16.3
ENSMUSG00000108989	RP23-368F23.5
ENSMUSG00000108348	RP23-391I5.5
ENSMUSG00000109549	RP23-419K14.7
ENSMUSG00000108304	RP23-421O10.3
ENSMUSG00000108657	RP23-435E16.1
ENSMUSG00000108624	RP23-435E16.3
ENSMUSG00000108913	RP23-444O13.1
ENSMUSG00000108405	RP23-473E20.4
ENSMUSG00000107928	RP23-4F16.12
ENSMUSG00000108435	RP23-60P18.10
ENSMUSG00000108580	RP23-68N11.1
ENSMUSG00000108618	RP23-74K24.4
ENSMUSG00000108551	RP23-74N13.1
ENSMUSG00000108677	RP24-159C12.10
ENSMUSG00000109289	RP24-222O22.1
ENSMUSG00000109278	RP24-230H23.1
ENSMUSG00000108650	RP24-288P9.1
ENSMUSG00000109165	RP24-445D7.1
ENSMUSG00000109509	RP24-471H15.4
ENSMUSG00000108852	RP24-94C12.2
ENSMUSG00000046721	Rpl14-ps1
ENSMUSG00000079137	Rpl27-ps1
ENSMUSG00000094772	Rpl29-ps2
ENSMUSG00000090753	Rpl31-ps4
ENSMUSG00000082716	Rpl31-ps5
ENSMUSG00000092837	Rpph1
ENSMUSG00000081929	Rps11-ps2
ENSMUSG00000081378	Rps13-ps4
ENSMUSG00000071419	Rps15-ps2
ENSMUSG00000095150	Rps19-ps13
ENSMUSG00000080059	Rps19-ps3
ENSMUSG00000096942	Rps19-ps6
ENSMUSG00000050621	Rps27rt
ENSMUSG00000031880	Rrad
ENSMUSG00000039087	Rreb1
ENSMUSG00000086993	Rsf1os2
ENSMUSG00000073733	Rsg1
ENSMUSG00000032852	Rspo4
ENSMUSG00000085123	Rubie
ENSMUSG00000041263	Rusc1
ENSMUSG00000057378	Ryr3
ENSMUSG00000021679	S100z
ENSMUSG00000079165	Sap25
ENSMUSG00000026955	Sapcd2
ENSMUSG00000062110	Scfd2
ENSMUSG00000001027	Scn4a
ENSMUSG00000054986	Sec14l3
ENSMUSG00000019368	Sec14l4
ENSMUSG00000061536	Sec22c
ENSMUSG00000039234	Sec24d
ENSMUSG00000026580	Selp
ENSMUSG00000028883	Sema3a
ENSMUSG00000057969	Sema3b
ENSMUSG00000021451	Sema4d
ENSMUSG00000072849	Serpina1e
ENSMUSG00000021081	Serpina1f
ENSMUSG00000031271	Serpina7
ENSMUSG00000062345	Serpinb2
ENSMUSG00000026249	Serpine2
ENSMUSG00000038224	Serpinf2
ENSMUSG00000027996	Sfrp2
ENSMUSG00000042216	Sgsm1
ENSMUSG00000054520	Sh3bp2
ENSMUSG00000021448	Shc3
ENSMUSG00000022899	Slc15a2
ENSMUSG00000029416	Slc15a4
ENSMUSG00000044367	Slc16a13
ENSMUSG00000036330	Slc18a1
ENSMUSG00000005089	Slc1a2
ENSMUSG00000023259	Slc26a6
ENSMUSG00000027074	Slc43a3
ENSMUSG00000074796	Slc4a11
ENSMUSG00000068323	Slc4a5
ENSMUSG00000006641	Slc5a6
ENSMUSG00000028544	Slc5a9
ENSMUSG00000025243	Slc6a20b
ENSMUSG00000020600	Slc7a15
ENSMUSG00000063975	Slco1a5
ENSMUSG00000030737	Slco2b1
ENSMUSG00000021040	Slirp
ENSMUSG00000093536	Smim17
ENSMUSG00000058351	Smim4
ENSMUSG00000048442	Smim5
ENSMUSG00000086775	Snhg7os
ENSMUSG00000064387	Snora73a
ENSMUSG00000030512	Snrpa1
ENSMUSG00000031662	Snx20
ENSMUSG00000028385	Snx30
ENSMUSG00000053113	Socs3
ENSMUSG00000086282	Sox5os4
ENSMUSG00000070031	Sp140
ENSMUSG00000063714	Sp3os
ENSMUSG00000038305	Spats2l
ENSMUSG00000046550	Spin2c
ENSMUSG00000080072	Spin2-ps2
ENSMUSG00000028415	Spink4
ENSMUSG00000050074	Spink8
ENSMUSG00000071112	Spx
ENSMUSG00000062814	Ssxa1
ENSMUSG00000079703	Ssxb8
ENSMUSG00000022885	St6gal1
ENSMUSG00000079442	St6galnac4
ENSMUSG00000040287	Stac3
ENSMUSG00000025862	Stag2
ENSMUSG00000071562	Stfa1
ENSMUSG00000030806	Stx1b
ENSMUSG00000046314	Stxbp6
ENSMUSG00000050315	Synpo2
ENSMUSG00000053338	Tarm1
ENSMUSG00000027868	Tbx15
ENSMUSG00000022389	Tef
ENSMUSG00000049336	Tenm2
ENSMUSG00000064796	Terc
ENSMUSG00000029359	Tesc
ENSMUSG00000062175	Tgif2
ENSMUSG00000032625	Thsd7a
ENSMUSG00000032011	Thy1
ENSMUSG00000002489	Tiam1
ENSMUSG00000001131	Timp1
ENSMUSG00000018919	Tm4sf5
ENSMUSG00000069763	Tmem100
ENSMUSG00000025933	Tmem14a
ENSMUSG00000039611	Tmem246
ENSMUSG00000022754	Tmem45a
ENSMUSG00000054484	Tmem62
ENSMUSG00000044364	Tmem74b
ENSMUSG00000013707	Tnfaip8l2
ENSMUSG00000010751	Tnfrsf22
ENSMUSG00000029075	Tnfrsf4
ENSMUSG00000028965	Tnfrsf9
ENSMUSG00000017300	Tnnc2
ENSMUSG00000026418	Tnni1
ENSMUSG00000017607	Tns4
ENSMUSG00000043668	Tox3
ENSMUSG00000019842	Traf3ip2
ENSMUSG00000026637	Traf5
ENSMUSG00000023992	Trem2
ENSMUSG00000027993	Trim2
ENSMUSG00000030921	Trim30a
ENSMUSG00000064140	Trim38
ENSMUSG00000052387	Trpm3
ENSMUSG00000042389	Tsen2
ENSMUSG00000007944	Ttc9b
ENSMUSG00000051747	Ttn
ENSMUSG00000023467	Tulp2
ENSMUSG00000086677	Tvp23bos
ENSMUSG00000032596	Uba7
ENSMUSG00000038676	Ucn
ENSMUSG00000107705	Umad1
ENSMUSG00000043592	Unc5cl
ENSMUSG00000041523	Upk2
ENSMUSG00000020407	Upp1
ENSMUSG00000035713	Usp35
ENSMUSG00000027860	Vangl1
ENSMUSG00000096051	Vmn1r40
ENSMUSG00000068234	Vmn1r44
ENSMUSG00000061843	Vmn1r-ps32
ENSMUSG00000095730	Vmn2r29
ENSMUSG00000096861	Vmn2r68
ENSMUSG00000091205	Vmn2r71
ENSMUSG00000089761	Vmn2r-ps111
ENSMUSG00000108928	Vmn2r-ps61
ENSMUSG00000037843	Vstm2l
ENSMUSG00000043789	Vwce
ENSMUSG00000051506	Wdfy4
ENSMUSG00000055235	Wdr86
ENSMUSG00000069792	Wfdc17
ENSMUSG00000027656	Wisp2
ENSMUSG00000015957	Wnt11
ENSMUSG00000030093	Wnt7a
ENSMUSG00000067813	Xkr9
ENSMUSG00000057836	Xlr3a
ENSMUSG00000067768	Xlr4b
ENSMUSG00000031362	Xlr4c
ENSMUSG00000021287	Xrcc3
ENSMUSG00000022285	Ywhaz
ENSMUSG00000091736	Yy2
ENSMUSG00000026117	Zap70
ENSMUSG00000102049	Zbed6
ENSMUSG00000049321	Zfp2
ENSMUSG00000021514	Zfp369
ENSMUSG00000074220	Zfp382
ENSMUSG00000048410	Zfp407
ENSMUSG00000055341	Zfp457
ENSMUSG00000042439	Zfp532
ENSMUSG00000062518	Zfp534
ENSMUSG00000058883	Zfp708
ENSMUSG00000054716	Zfp771
ENSMUSG00000095253	Zfp799
ENSMUSG00000107476	Zfp862-ps
ENSMUSG00000055228	Zfp935
ENSMUSG00000091764	Zfp964
